# Supplementary material for: Using Human ‘Personalized’ Cybrids to Identify Drugs/Agents That Can Regulate Chronic Lymphoblastic Leukemia Mitochondrial Dysfunction
Source: Int J Mol Sci. 2023 Jul 3;24(13):11025. doi: 10.3390/ijms241311025 (PMC10341973; doi:10.3390/ijms241311025)
Supplement: Supplementary file 1 [file ijms-24-11025-s001.zip]

Archive with 2 entries (2 files):
- Supplemetary Figure S1.pdf
- Supplemetary Table S1.pdf
